# Supplementary material for: Machine learning-based approach for disease severity classification of carpal tunnel syndrome
Source: Sci Rep. 2021 Aug 31;11:17464. doi: 10.1038/s41598-021-97043-7 (PMC8408248; doi:10.1038/s41598-021-97043-7)
Supplement: Supplementary file 2 — Supplementary Information 2. [file 41598_2021_97043_MOESM2_ESM.xlsx]

## Sheet: CTS
Severity	Mild	Mod	Sev	Age	BMI	CSA	PB	Duration	NRS	Sex	Side	Diabetes	NP	Weakness
mild	mild	others	others	65	21.0938	10	1.9	3	2	1	1	0	0	0
severe	others	others	severe	68	20.4152	13	1.8	12	6	0	0	0	0	0
mild	mild	others	others	68	20.4152	13	1.5	12	3	0	1	0	0	0
mild	mild	others	others	63	28.5075	13	2.9	1	4	1	1	0	0	0
mild	mild	others	others	87	22.9398	12	2	1	2	1	0	0	0	0
mild	mild	others	others	87	22.9398	15	1.8	1	2	1	1	0	0	0
moderate	others	moderate	others	55	22.3133	15	2.3	2	3	1	0	0	0	0
severe	others	others	severe	64	24.9199	12	4.5	3	4	1	0	0	0	0
severe	others	others	severe	64	24.9199	15	3.4	3	4	1	1	0	1	0
mild	mild	others	others	60	29.3575	16	2.7	2	2	1	0	0	0	0
moderate	others	moderate	others	79	23.5294	12	3.3	1	4	0	0	0	0	0
mild	mild	others	others	44	21.9713	15	1.2	2	2	1	0	0	0	0
mild	mild	others	others	44	21.9713	16	1.2	2	2	1	1	0	0	0
mild	mild	others	others	59	25.6896	14	2.9	3	4	0	0	0	0	0
mild	mild	others	others	59	25.6896	12	2.4	3	4	0	1	0	0	0
mild	mild	others	others	70	22.6562	12	2.5	1	3	1	0	0	0	0
mild	mild	others	others	70	22.6562	13	1.8	1	2	1	1	0	0	0
mild	mild	others	others	59	23.6244	13	0.9	1	2	1	0	0	0	0
mild	mild	others	others	59	23.6244	12	1.2	1	2	1	1	0	0	0
moderate	others	moderate	others	43	35.4442	17	2.3	6	4	0	1	0	0	0
moderate	others	moderate	others	64	28.3604	14	2.1	1	6	0	0	0	1	0
mild	mild	others	others	62	25.7812	12	3.4	3	3	0	0	0	0	0
mild	mild	others	others	54	21.5045	18	2.7	1	3	1	0	0	0	0
mild	mild	others	others	73	18.1787	13	2.2	2	5	1	1	0	0	0
moderate	others	moderate	others	49	22.3133	11	2.3	4	3	1	1	0	0	0
mild	mild	others	others	60	25.763	14	1.2	1	1	0	1	1	1	0
severe	others	others	severe	58	25.5588	18	2.8	5	7	1	1	0	1	1
mild	mild	others	others	46	24.2188	12	2.1	12	5	1	1	0	0	0
mild	mild	others	others	61	24.864	15	2.6	12	1	1	0	0	0	0
mild	mild	others	others	43	28.3987	12	1.1	7	3	1	1	0	0	0
moderate	others	moderate	others	60	22.4088	14	2	24	7	0	1	0	1	0
moderate	others	moderate	others	69	23.2335	14	3	1	5	0	0	0	1	0
moderate	others	moderate	others	69	23.2335	12	2.6	1	4	0	1	0	1	0
mild	mild	others	others	53	22.9926	11	1.2	1	3	0	1	0	0	0
mild	mild	others	others	53	24.0882	11	1.8	5	3	0	0	0	0	0
mild	mild	others	others	43	20.1733	13	3.8	2	2	1	1	0	0	0
moderate	others	moderate	others	62	28.8415	14	2.1	2	5	1	1	0	1	0
moderate	others	moderate	others	65	22.6474	12	3.2	2	3	0	0	1	0	0
severe	others	others	severe	76	26.3958	13	2.3	2	7	0	0	0	1	1
moderate	others	moderate	others	76	26.3958	14	4	2	5	0	1	0	0	1
severe	others	others	severe	52	26.8544	12	2.6	1	5	0	1	0	1	0
mild	mild	others	others	57	26.449	15	3.2	2	3	0	1	0	0	0
mild	mild	others	others	50	19.1953	11	1	5	1	1	0	0	0	0
mild	mild	others	others	53	23.634	14	2	1	2	1	0	0	0	0
mild	mild	others	others	72	24.4444	13	1	1	2	1	1	0	0	0
mild	mild	others	others	54	29.0487	12	1.1	1	3	1	0	0	0	0
severe	others	others	severe	60	24.4511	35	2	5	5	1	1	0	0	1
severe	others	others	severe	60	30.9304	19	2.8	7	7	0	0	0	1	0
severe	others	others	severe	60	30.9304	11	1.9	7	6	0	1	0	1	0
mild	mild	others	others	54	19.6232	19	1.8	3	4	0	1	0	0	0
moderate	others	moderate	others	59	32.0161	14	2.6	5	3	1	0	0	0	0
moderate	others	moderate	others	74	28	15	1.2	6	6	1	1	0	1	0
severe	others	others	severe	53	31.6263	14	1.5	12	6	1	1	1	1	1
mild	mild	others	others	52	28.3737	11	3.5	1	4	0	1	0	0	0
mild	mild	others	others	59	30.6826	11	2.5	3	2	1	1	1	0	0
mild	mild	others	others	61	26.2336	13	2	5	2	1	0	0	0	0
mild	mild	others	others	61	26.2336	17	2.2	5	4	1	1	0	0	0
severe	others	others	severe	49	21.6041	15	2.8	12	5	1	0	0	1	1
severe	others	others	severe	49	21.6041	14	2.8	12	5	1	1	0	1	1
severe	others	others	severe	87	27.2817	17	3.4	6	7	0	1	0	1	1
mild	mild	others	others	63	25	8	0.5	4	1	1	1	0	0	0
mild	mild	others	others	52	23.1405	13	2.3	1	3	0	0	0	0	0
mild	mild	others	others	52	23.1405	11	3	1	3	0	1	0	0	0
mild	mild	others	others	49	28.8827	18	1.7	2	4	0	0	0	0	0
mild	mild	others	others	59	21.6441	10	1.7	4	2	1	1	0	0	0
mild	mild	others	others	71	25.4767	11	2.1	5	3	1	1	0	0	0
mild	mild	others	others	64	21.3593	16	2	3	3	1	0	0	0	0
mild	mild	others	others	64	21.3593	11	1.8	4	2	1	1	0	0	0
moderate	others	moderate	others	59	23.634	10	2	2	7	1	1	0	0	0
moderate	others	moderate	others	59	24	14	1.7	3	5	1	0	0	1	0
mild	mild	others	others	59	24	11	1.6	3	2	1	1	0	0	0
moderate	others	moderate	others	67	22.5896	12	3.1	8	3	0	1	1	0	0
mild	mild	others	others	64	24.5578	12	1.6	1	3	1	1	1	0	0
mild	mild	others	others	55	23.6244	9	2.2	1	1	1	1	0	1	0
severe	others	others	severe	45	21.3599	17	2.9	8	6	1	0	0	1	1
moderate	others	moderate	others	71	23.939	19	2.9	12	5	0	0	0	0	0
mild	mild	others	others	71	23.939	12	2.2	3	3	0	1	0	0	0
moderate	others	moderate	others	38	32.112	16	4.2	9	5	0	0	0	1	0
mild	mild	others	others	38	32.112	17	3.3	9	2	0	1	0	0	0
mild	mild	others	others	53	21.4844	11	1.4	3	1	1	1	0	0	0
mild	mild	others	others	43	27.4145	15	1.2	4	2	0	1	0	0	0
mild	mild	others	others	60	21.3593	8	1.5	1	1	1	0	0	0	0
mild	mild	others	others	61	24.0344	15	3.2	1	4	1	1	0	0	0
moderate	others	moderate	others	55	26.8386	12	2.9	6	4	1	0	0	0	0
severe	others	others	severe	55	26.8386	15	2.1	12	8	1	1	0	1	1
mild	mild	others	others	57	32.9879	16	1.3	3	4	0	1	0	1	0
mild	mild	others	others	73	21.7193	15	1.8	1	4	1	0	0	1	0
moderate	others	moderate	others	77	25.4581	13	1	9	3	0	0	0	0	0
mild	mild	others	others	77	25.4581	13	1.1	2	1	0	1	0	0	0
mild	mild	others	others	63	21.4844	11	2.7	3	3	1	1	0	0	0
moderate	others	moderate	others	54	28.0557	16	1.5	8	3	0	1	0	1	0
mild	mild	others	others	59	28.3039	9	1.7	2	5	1	0	0	0	0
severe	others	others	severe	70	30.102	17	1.4	36	4	1	0	0	0	0
severe	others	others	severe	33	28.3039	17	4.2	24	5	1	0	0	1	0
severe	others	others	severe	33	28.3039	14	3.2	24	5	1	1	0	1	0
moderate	others	moderate	others	82	25.9516	14	2.2	12	6	0	0	0	1	0
severe	others	others	severe	55	26.4792	18	2.2	12	5	1	0	0	1	0
severe	others	others	severe	55	26.4792	32	1.6	12	7	1	1	0	1	1
moderate	others	moderate	others	69	23.2434	17	1.5	9	3	0	0	0	0	0
moderate	others	moderate	others	69	23.2434	15	1.5	9	3	0	1	0	0	0
moderate	others	moderate	others	73	31.2386	21	1.2	14	5	0	0	1	0	0
moderate	others	moderate	others	73	31.2386	15	1.3	14	4	0	1	1	0	0
severe	others	others	severe	77	23.8087	21	1.5	17	7	0	1	1	1	1
mild	mild	others	others	22	29.2969	13	1.5	2	2	1	0	0	0	0
moderate	others	moderate	others	45	27.7671	10	0.8	3	3	1	0	0	0	0
mild	mild	others	others	66	24.3865	13	1.5	3	2	1	0	0	0	0
moderate	others	moderate	others	75	26.5625	11	4.2	11	5	1	0	0	0	0
severe	others	others	severe	75	26.5625	25	4.9	11	8	1	1	0	1	1
severe	others	others	severe	66	28.3737	27	3.4	12	6	0	0	0	1	1
moderate	others	moderate	others	72	20.1733	15	1.3	3	4	0	0	0	1	0
severe	others	others	severe	75	24.539	17	2.3	36	7	0	0	0	1	1
mild	mild	others	others	58	24.5578	19	2.2	1	5	1	1	1	1	0
moderate	others	moderate	others	67	25.4375	21	2.7	1	7	1	1	0	1	0
mild	mild	others	others	63	24.3375	23	1.5	7	3	0	0	0	0	0
mild	mild	others	others	59	20.5761	13	1.5	3	4	1	0	0	0	0
moderate	others	moderate	others	58	22.5215	14	2.2	1	4	1	1	0	0	0
severe	others	others	severe	58	23.4236	25	2.6	6	8	0	0	0	1	1
mild	mild	others	others	58	23.4236	14	0.9	6	2	0	1	0	0	0
mild	mild	others	others	66	26.8923	11	1.3	3	4	0	0	1	0	0
mild	mild	others	others	66	26.8923	11	1.5	3	4	0	1	1	0	0
mild	mild	others	others	58	23.2335	12	1.8	3	2	1	0	0	0	0
mild	mild	others	others	58	23.2335	12	2.6	6	3	1	1	0	0	0
mild	mild	others	others	70	24.4444	13	1.6	1	5	1	0	0	1	0
mild	mild	others	others	63	19.6052	14	1.2	2	5	0	0	0	1	0
mild	mild	others	others	63	19.6052	14	1.3	2	5	0	1	0	0	0
mild	mild	others	others	57	22.3435	12	1.8	3	2	0	1	0	0	0
severe	others	others	severe	70	23.2335	21	2.8	1	7	1	0	0	1	1
mild	mild	others	others	66	26.0262	11	1.5	1	4	0	0	1	1	0
moderate	others	moderate	others	77	29.3575	14	2.4	2	5	0	1	0	0	0
severe	others	others	severe	76	25.8065	19	2.2	12	7	1	0	0	1	1
severe	others	others	severe	76	25.8065	14	4.4	12	6	1	1	0	1	1
mild	mild	others	others	48	33.6901	14	2	1	2	0	0	0	0	0
moderate	others	moderate	others	63	26.3702	13	1.8	7	3	1	0	0	1	0
moderate	others	moderate	others	63	26.3702	14	2.4	7	4	1	1	0	0	0
severe	others	others	severe	56	32.8892	24	2	24	5	1	1	0	0	0
mild	mild	others	others	56	17.6327	10	1.3	3	2	0	0	0	0	0
mild	mild	others	others	56	17.6327	9	1.1	3	3	0	1	0	0	0
mild	mild	others	others	46	25.6055	18	1.1	1	5	0	0	0	1	0
mild	mild	others	others	68	20.0288	13	1.8	1	3	1	0	0	0	0
mild	mild	others	others	48	23.7954	12	1.7	1	4	0	1	0	0	0
mild	mild	others	others	74	29.4321	14	3.3	1	3	1	0	0	0	0
mild	mild	others	others	74	29.4321	15	3.5	1	3	1	1	0	0	0
mild	mild	others	others	55	21.9899	15	3.1	3	3	1	0	1	0	0
moderate	others	moderate	others	55	21.9899	19	3.5	3	5	1	1	1	0	0
mild	mild	others	others	68	23.4375	9	1.7	1	3	0	0	0	0	0
mild	mild	others	others	74	29.0943	12	3	1	2	1	0	0	0	0
moderate	others	moderate	others	57	24.3375	20	1.8	12	6	0	0	0	1	0
moderate	others	moderate	others	57	24.3375	22	2	12	7	0	1	0	1	0
moderate	others	moderate	others	65	24.6914	15	2.9	4	6	0	0	0	0	0
mild	mild	others	others	51	20.0177	11	1.3	3	2	0	0	0	0	0
moderate	others	moderate	others	51	20.0177	11	1.6	6	5	0	1	0	1	0
mild	mild	others	others	48	23.0546	16	1.7	6	5	0	0	0	1	0
moderate	others	moderate	others	48	23.0546	17	1.9	6	5	0	1	0	0	0
severe	others	others	severe	81	28.0404	16	2.1	12	5	1	0	0	1	0
severe	others	others	severe	81	28.0404	16	2.8	12	5	1	1	0	0	0
severe	others	others	severe	56	25.9107	16	1.5	18	5	1	1	1	0	1
severe	others	others	severe	52	21.4844	18	2.8	14	7	1	1	0	1	1
severe	others	others	severe	62	23.2446	19	1.6	8	9	1	1	0	1	1
severe	others	others	severe	54	22.9854	20	3.5	9	6	0	0	0	1	1
mild	mild	others	others	41	22.4913	12	2	2	3	0	0	0	0	0
severe	others	others	severe	72	25.5367	18	3.1	7	8	1	0	0	1	1
mild	mild	others	others	44	21.3382	13	2.6	4	5	1	0	0	0	0
moderate	others	moderate	others	49	24.974	15	3.3	24	5	1	0	0	1	0
severe	others	others	severe	67	21.4573	13	2.5	12	5	1	1	0	1	0
severe	others	others	severe	61	27.0416	17	30	6	5	0	0	0	1	0
mild	mild	others	others	53	23.2335	12.8	2.7	36	3	1	1	0	0	0
mild	mild	others	others	56	21.3675	11	3.8	3	4	1	1	0	0	0
mild	mild	others	others	66	21.9261	15	2.9	1	2	1	1	0	0	0
severe	others	others	severe	57	28.578	14	3.8	14	5	1	0	0	1	1
mild	mild	others	others	86	22.9398	15	1.8	2	3	1	1	0	0	0
severe	others	others	severe	67	20.4152	13	1.5	12	2	0	0	0	1	0
severe	others	others	severe	56	23.3844	17	4.6	15	5	0	1	1	1	1
mild	mild	others	others	62	29.3947	18	1.1	1	2	0	1	0	1	0
severe	others	others	severe	64	30.4272	13	3	6	4	1	1	0	1	0
moderate	others	moderate	others	54	25.3906	14	2.6	36	5	1	1	0	1	0
severe	others	others	severe	65	27.5482	22	2.6	1	5	0	0	1	1	0
severe	others	others	severe	61	23.0681	33	3.8	12	6	1	0	1	1	1
severe	others	others	severe	59	29.7458	19	3.6	24	5	0	1	0	1	1
severe	others	others	severe	57	24.4352	23.5	2.3	40	5	1	1	0	1	1
severe	others	others	severe	54	18.9619	14	2	1	7	1	0	0	1	1
mild	mild	others	others	58	26.2227	16	2.5	1	3	1	0	0	0	0
severe	others	others	severe	81	23.0112	15	3.8	15	8	1	0	1	1	1
mild	mild	others	others	58	19.6283	21	1.7	1	5	1	0	1	0	0
moderate	others	moderate	others	41	25.6801	18	1.7	4	7	0	1	0	0	0
severe	others	others	severe	59	22.6667	14	3	5	5	1	0	0	0	0
mild	mild	others	others	53	24.4352	11	2	2	3	1	0	0	0	0
severe	others	others	severe	55	22.213	12	3.5	9	6	1	1	0	0	0
mild	mild	others	others	68	23.833	15	2.72	1	3	1	0	0	0	0
severe	others	others	severe	78	26.6667	20	3.14	15	6	1	0	0	1	1
moderate	others	moderate	others	78	25.2363	23	40	7	6	1	1	0	1	1
severe	others	others	severe	65	27.2173	20	4.89	24	6	0	0	1	1	1
severe	others	others	severe	65	27.2173	14	2.61	24	6	0	1	1	1	1
severe	others	others	severe	44	27.4077	17	22.8	8	4	1	0	0	1	1
moderate	others	moderate	others	46	20.202	13	1.5	1	3	1	1	0	0	0
mild	mild	others	others	66	26.5625	12	2.4	1	4	1	0	0	1	0
severe	others	others	severe	63	28.0689	16	4.4	4	5	1	0	0	0	0
severe	others	others	severe	63	28.0689	15	3.1	4	5	1	1	0	1	0
mild	mild	others	others	59	25.2826	18	1.9	2	3	0	0	0	0	0
mild	mild	others	others	59	25.2826	17	2.6	2	3	0	1	0	0	0
severe	others	others	severe	40	22.6562	16	2.7	24	6	1	0	0	1	0
severe	others	others	severe	63	23.8751	25	3.3	24	8	0	1	0	1	1
mild	mild	others	others	53	25.3515	15	4.8	12	2	0	0	0	0	0
severe	others	others	severe	62	19.7724	17	2.8	1	5	1	1	0	1	0
severe	others	others	severe	44	30.4498	18	5.2	14	8	0	0	1	1	1
severe	others	others	severe	44	30.4498	17	5.1	14	8	0	1	1	1	1
severe	others	others	severe	59	21.0517	21	3.8	2	5	1	0	0	1	1
severe	others	others	severe	76	26.0262	17	2.6	1	3	0	0	1	0	0
severe	others	others	severe	76	26.0262	15	2.2	1	3	0	1	1	0	0
severe	others	others	severe	56	29.2101	14	2.3	9	7	1	0	0	1	1
mild	mild	others	others	56	29.2101	12	2.2	9	4	1	1	0	0	0
mild	mild	others	others	44	26.0375	11	3.9	1	5	1	1	0	1	0
severe	others	others	severe	36	34.375	17	3.5	8	5	1	0	0	1	0
severe	others	others	severe	36	34.375	13	2.7	8	5	1	1	0	0	0
severe	others	others	severe	57	27.968	13	4.7	24	7	0	1	1	0	0
severe	others	others	severe	40	23.1473	20	3.1	12	6	1	0	0	1	1
severe	others	others	severe	50	31.6406	20	4.1	15	8	1	0	0	1	1
severe	others	others	severe	56	26.6667	19	3.1	14	5	1	0	0	1	1
severe	others	others	severe	66	21.5019	21	3	24	5	1	1	0	1	1
mild	mild	others	others	46	28.2284	14	2.5	3	5	1	1	0	1	0
moderate	others	moderate	others	69	26.1427	17	3	3	6	1	0	1	0	0
severe	others	others	severe	55	31.245	15	2.6	24	7	1	0	0	1	1
severe	others	others	severe	55	31.245	10	2.1	24	6	1	1	0	1	1
moderate	others	moderate	others	55	19.2277	11	2.7	12	4	1	0	1	0	0
moderate	others	moderate	others	55	19.2277	11	2.6	3	1	1	1	1	1	0
mild	mild	others	others	59	24.4646	13	2.7	2	3	1	0	0	0	0
mild	mild	others	others	59	24.4646	15	2.3	24	4	1	1	0	1	0
mild	mild	others	others	65	28.9461	20	3.6	1	3	1	0	0	1	0
severe	others	others	severe	50	28.9979	22	4	12	5	0	1	0	0	1
severe	others	others	severe	62	25.6745	29	6.3	12	5	1	0	0	1	1
severe	others	others	severe	78	24	23	3.9	14	7	1	0	0	1	1
mild	mild	others	others	59	25.9695	12	2.7	3	5	1	0	0	0	0
mild	mild	others	others	59	25.9695	13	2.5	12	5	1	1	0	0	0
severe	others	others	severe	55	23.8281	26	2.3	7	6	1	1	0	1	1
severe	others	others	severe	48	38.4243	18	3.6	16	7	0	1	1	1	1
severe	others	others	severe	52	30.4438	14	3.8	8	6	1	1	0	0	0
severe	others	others	severe	60	24.977	15	2.1	12	2	1	1	0	0	0
severe	others	others	severe	48	24.7325	15	3.7	12	7	1	0	0	1	1
mild	mild	others	others	53	21.9076	11	2.7	4	2	1	1	0	0	0
severe	others	others	severe	54	22.6003	11	2	24	6	1	1	0	1	0
severe	others	others	severe	67	21.6311	26	3.9	24	6	1	1	1	1	1
mild	mild	others	others	54	23.7332	14	2.5	18	3	1	0	0	0	0
mild	mild	others	others	54	23.7332	12	2.8	18	3	1	1	0	1	0
mild	mild	others	others	61	26.6667	14	3.7	8	3	1	0	0	0	0
mild	mild	others	others	61	26.6667	13	3.2	8	3	1	1	0	1	0
severe	others	others	severe	56	21.7778	21	3.4	12	7	1	0	0	1	1
severe	others	others	severe	56	21.7778	19	4.1	6	4	1	1	0	0	0
mild	mild	others	others	56	28.6215	22	3.8	12	4	1	0	0	0	0
moderate	others	moderate	others	79	27.8159	11	3.2	1	6	1	1	0	0	0
moderate	others	moderate	others	57	26.5625	18	3.2	3	4	1	0	0	1	0
mild	mild	others	others	57	26.5625	16	4.2	3	3	1	1	0	0	0
mild	mild	others	others	67	23.0518	17	3.4	1	2	1	0	1	0	0
severe	others	others	severe	56	25.9107	23	4.4	12	6	1	0	1	1	1
severe	others	others	severe	56	25.9107	20	3.9	12	6	1	1	1	1	1
severe	others	others	severe	47	27.7177	22	2.9	12	5	0	1	0	1	1
moderate	others	moderate	others	77	23.5078	14	4.3	1	4	0	0	0	0	0
mild	mild	others	others	62	26.7759	11	2.5	8	4	1	0	0	1	0
mild	mild	others	others	62	26.7759	14	2.7	1	4	1	1	0	1	0
moderate	others	moderate	others	70	26.0226	14	4.4	4	4	1	0	0	1	0
moderate	others	moderate	others	70	26.0226	12	3.8	4	4	1	1	0	0	0
severe	others	others	severe	56	22.5069	16	2.5	1	5	1	0	1	1	0
severe	others	others	severe	56	22.5069	16	2.7	1	5	1	1	1	1	0
severe	others	others	severe	40	27.3982	20	2.6	3	5	0	0	0	1	0
severe	others	others	severe	40	27.3982	18	2.1	3	5	0	1	0	1	0
severe	others	others	severe	65	31.0204	17	2.3	5	4	0	0	0	0	0
mild	mild	others	others	62	28.7201	13	2.2	4	2	0	1	0	0	0
moderate	others	moderate	others	72	25.5367	14	2.8	3	3	1	0	0	0	0
severe	others	others	severe	47	23.634	18	1.8	12	4	1	0	0	1	0
severe	others	others	severe	47	23.634	15	2.9	12	6	1	1	0	1	1
severe	others	others	severe	55	24.2382	19	1.9	9	5	1	0	1	1	0
severe	others	others	severe	55	24.2382	19	2.9	9	4	1	1	1	1	0
severe	others	others	severe	45	21.0772	14	1.7	23	7	1	0	1	1	1
mild	mild	others	others	45	21.0772	14	1.5	2	4	1	1	1	1	0
mild	mild	others	others	51	22.3703	14	1.9	1	3	1	0	1	0	0
severe	others	others	severe	49	22.6409	21	3.2	2	7	1	0	0	0	0
mild	mild	others	others	49	22.6409	12	2.3	2	4	1	1	0	1	0
severe	others	others	severe	50	21.0828	37	2.4	12	6	1	1	0	1	1
mild	mild	others	others	65	28.3447	13	1.7	12	3	0	0	0	1	0
mild	mild	others	others	56	24.9135	11	2.3	1	2	1	0	0	0	0
moderate	others	moderate	others	70	24.6548	14	2.3	1	5	1	1	0	0	0
severe	others	others	severe	83	24.1672	23	3.5	14	5	1	1	0	1	1
severe	others	others	severe	52	24.8889	15	2.5	24	7	1	1	1	1	1
severe	others	others	severe	59	28.1943	23	2.2	36	7	1	0	0	1	1
severe	others	others	severe	44	26.0375	19	3.1	9	8	1	0	0	1	1
mild	mild	others	others	44	26.0375	14	3.1	9	2	1	1	0	0	0
moderate	others	moderate	others	64	28.3447	13	1.5	12	5	0	1	0	0	0
moderate	others	moderate	others	57	25.0657	13	2.6	5	5	1	0	0	1	0
severe	others	others	severe	57	25.0657	13	2.8	5	7	1	1	0	1	1
severe	others	others	severe	44	30.1038	19	3.4	24	4	0	1	0	1	0
severe	others	others	severe	47	29.5159	17	1.6	3	8	1	0	0	1	1
moderate	others	moderate	others	47	29.5159	13	1.1	3	4	1	1	0	1	0
mild	mild	others	others	71	23.7332	12	1.9	1	2	1	1	0	0	0
severe	others	others	severe	54	20	18	2	12	7	1	0	0	1	1
mild	mild	others	others	54	20	11	1.7	3	3	1	1	0	0	0
moderate	others	moderate	others	55	29.1363	15	3.4	7	8	1	0	0	1	1
severe	others	others	severe	56	25.2826	15	3.1	8	5	1	0	1	1	0
severe	others	others	severe	56	25.2826	18	2.8	8	5	1	1	1	1	0
mild	mild	others	others	71	22.4059	12	1.2	4	3	0	0	0	0	0
mild	mild	others	others	71	22.4059	12	2.9	4	4	0	1	0	1	0
mild	mild	others	others	54	23.7332	11	1.1	1	5	1	0	1	1	0
mild	mild	others	others	54	23.7332	13	1.1	1	5	1	1	1	1	0
severe	others	others	severe	57	20.7008	19	1.4	5	8	1	0	0	1	1
mild	mild	others	others	57	20.7008	11	1.7	4	4	1	1	0	0	0
severe	others	others	severe	43	33.1777	23	2.2	24	5	0	0	0	1	1
severe	others	others	severe	52	21.6441	16	2.3	18	7	1	1	0	1	1
moderate	others	moderate	others	60	23.7387	17	3	9	4	0	1	0	1	0
mild	mild	others	others	66	26.2227	16	2	12	3	1	0	0	1	0
mild	mild	others	others	66	26.2227	10	3	12	3	1	1	0	0	0
severe	others	others	severe	55	28.0404	19	3.1	12	8	1	0	0	1	1
mild	mild	others	others	55	28.0404	15	1	12	5	1	1	0	0	0
mild	mild	others	others	57	23.833	10	1.8	1	4	1	0	0	0	0
mild	mild	others	others	57	23.833	10	1.5	1	4	1	1	0	0	0
severe	others	others	severe	43	24.6094	20	1.5	1	5	1	0	0	1	1
severe	others	others	severe	43	27.6601	24	4.1	8	5	1	0	0	1	0
moderate	others	moderate	others	43	27.6601	15	3.3	9	5	1	1	0	0	0
severe	others	others	severe	56	28.8415	17	1.6	4	7	1	0	0	1	1
moderate	others	moderate	others	56	28.8415	15	1	3	5	1	1	0	0	0
severe	others	others	severe	58	26.2227	24	2.4	24	5	1	0	1	1	1
severe	others	others	severe	58	26.2227	27	2.6	24	6	1	1	1	1	1
severe	others	others	severe	63	29.0606	19	1.8	18	5	0	0	0	1	1
moderate	others	moderate	others	67	22.9719	15	2.7	14	4	1	1	0	0	0
severe	others	others	severe	68	32.0499	16	3.5	8	5	1	1	1	0	0
moderate	others	moderate	others	52	23.1111	18	3.1	4	3	1	0	0	1	0
moderate	others	moderate	others	52	23.1111	14	2.5	4	3	1	1	0	0	0
moderate	others	moderate	others	51	26.0375	14	2.5	4	5	1	0	0	0	0
moderate	others	moderate	others	51	26.0375	13	2.1	4	5	1	1	0	0	0
mild	mild	others	others	51	21.2306	11	1.3	1	2	1	1	0	0	0
mild	mild	others	others	58	22.8928	12	1	3	2	1	0	0	0	0
mild	mild	others	others	58	22.8928	9	1.5	3	2	1	1	0	0	0
mild	mild	others	others	76	20.202	14	1.4	4	5	0	0	0	0	0
mild	mild	others	others	76	20.202	12	1.4	4	5	0	1	0	0	0
moderate	others	moderate	others	59	21.0828	20	1.5	1	5	1	0	0	1	0
mild	mild	others	others	70	22.0932	12	1.2	1	3	0	1	0	0	0
mild	mild	others	others	69	23.8895	12	2.3	1	4	0	0	0	1	0
mild	mild	others	others	57	18.4425	12	2.4	6	3	1	0	0	0	0
mild	mild	others	others	57	18.4425	13	1.8	3	3	1	1	0	0	0
moderate	others	moderate	others	67	24.2215	11	2.4	3	4	0	1	0	1	0
mild	mild	others	others	54	23.3355	12	1.7	12	3	1	0	0	0	0
mild	mild	others	others	64	23.7332	13	1.8	1	2	1	0	1	0	0
moderate	others	moderate	others	63	21.6333	16	1.2	1	5	0	0	0	0	0
moderate	others	moderate	others	73	28.5665	14	1.3	1	4	1	0	0	1	0
moderate	others	moderate	others	73	28.5665	16	1.7	1	4	1	1	0	0	0
mild	mild	others	others	67	23.3355	10	1.8	1	3	0	0	0	0	0
mild	mild	others	others	67	23.3355	12	0.8	1	3	0	1	0	0	0
severe	others	others	severe	40	33.2479	18	1.7	12	6	1	0	0	1	1
moderate	others	moderate	others	65	26.8136	18	1.6	2	6	0	0	0	0	0
mild	mild	others	others	49	29.0659	12	1.4	6	8	0	1	0	0	0
severe	others	others	severe	59	34.7078	19	3.1	24	8	1	1	0	1	0
severe	others	others	severe	65	21.875	13	1.1	4	3	1	1	1	1	0
moderate	others	moderate	others	63	28.3737	13	2.4	6	6	0	1	0	0	0
moderate	others	moderate	others	48	25.1024	14	2	10	3	0	1	1	0	0
mild	mild	others	others	56	26.6749	9	1.5	13	3	0	0	0	0	0
mild	mild	others	others	56	26.6749	11	1.6	13	3	0	1	0	0	0
severe	others	others	severe	53	29.0943	17	4.5	24	6	1	0	0	0	0
severe	others	others	severe	53	29.0943	16	4.2	24	6	1	0	0	1	0
mild	mild	others	others	32	33.6593	12	1.8	2	3	1	0	0	0	0
moderate	others	moderate	others	49	25.8264	16	1.9	5	5	0	1	0	0	0
severe	others	others	severe	63	24.6548	21	1.7	36	6	1	0	1	1	1
mild	mild	others	others	40	19.5682	18	2.1	2	4	0	1	0	0	0
moderate	others	moderate	others	73	20.8117	11	3	15	2	1	1	1	0	0
severe	others	others	severe	73	20.8889	12	2	18	5	1	0	0	1	1
severe	others	others	severe	51	28.6215	21	3.6	12	3	1	0	0	1	1
mild	mild	others	others	53	30.1162	9	1.1	1	6	0	1	0	0	0
mild	mild	others	others	64	30.4705	16	1.4	1	2	0	1	0	0	0
mild	mild	others	others	40	31.6263	14	3.1	1	5	0	0	0	1	0
mild	mild	others	others	40	31.6263	12	3.2	1	5	0	1	0	0	0
mild	mild	others	others	55	19.3698	15	1	1	5	0	1	0	1	0
severe	others	others	severe	65	23.7387	12	1.4	8	5	0	0	1	1	1
severe	others	others	severe	65	23.7387	15	3.6	8	5	0	1	1	1	1
moderate	others	moderate	others	32	20.9572	15	3.9	6	6	1	0	0	0	0
moderate	others	moderate	others	49	25.462	13	2.2	3	5	1	0	0	0	0
moderate	others	moderate	others	68	25.204	14	2.8	1	2	1	1	0	0	0
mild	mild	others	others	69	22.4323	16	1.2	12	4	1	0	0	0	0
moderate	others	moderate	others	62	25.5102	18	0.8	4	4	0	0	1	1	0
mild	mild	others	others	57	23.7387	16	2.9	0	3	1	0	0	0	0
moderate	others	moderate	others	59	18.718	14	2.1	5	3	1	0	1	0	0
moderate	others	moderate	others	59	18.718	18	1.6	5	3	1	1	1	0	0
mild	mild	others	others	67	20.0777	12	0.7	2	2	1	0	0	0	0
mild	mild	others	others	57	22.2137	7	1.3	1	1	1	0	0	0	0
severe	others	others	severe	74	23.9257	12	2.3	3	7	1	0	1	0	1
mild	mild	others	others	74	23.9257	10	0.9	3	3	1	1	1	0	0
moderate	others	moderate	others	61	26.1719	13	3.8	36	6	1	0	0	1	0
severe	others	others	severe	61	26.1719	9	3.2	36	6	1	1	0	0	1
mild	mild	others	others	58	22.5215	14	1.3	24	5	1	0	0	0	0
moderate	others	moderate	others	51	20.9042	12	2.9	36	3	0	1	0	0	0
severe	others	others	severe	68	25.0995	10	4.1	15	3	1	0	0	0	1
severe	others	others	severe	68	25.0995	13	3.7	15	3	1	0	0	1	1
severe	others	others	severe	63	28.0404	19	4.1	48	10	1	0	0	0	1
mild	mild	others	others	65	23.74	13	1.2	2	5	1	0	0	0	0
severe	others	others	severe	51	19.7055	19	1.8	2	6	1	0	0	1	1
mild	mild	others	others	56	23.7332	8	1.6	5	3	1	1	0	0	0
severe	others	others	severe	61	21.3599	22	3.1	60	5	1	1	0	1	1
mild	mild	others	others	47	24.4646	16	2.1	1	5	1	1	0	0	0
mild	mild	others	others	67	23.4221	11	3.1	1	3	1	1	0	1	0
mild	mild	others	others	49	26.0375	17	2.6	1	2	1	0	0	1	0
severe	others	others	severe	58	23.5078	13	2.6	1	6	0	1	0	0	0
moderate	others	moderate	others	65	31.5115	15	1.1	2	5	0	0	0	0	0
moderate	others	moderate	others	65	31.5115	15	2.5	2	5	0	1	0	0	0
mild	mild	others	others	60	23.2434	10	2	4	4	1	0	0	0	0
severe	others	others	severe	57	24	10	1.5	4	5	1	0	0	0	0
moderate	others	moderate	others	57	24	11	1.5	4	5	1	1	0	1	0
mild	mild	others	others	64	24.5578	13	1.7	1	4	1	0	0	0	0
mild	mild	others	others	43	21.3593	10	2.1	5	4	1	0	1	0	0
mild	mild	others	others	43	21.3593	10	2.1	5	4	1	1	1	0	0
mild	mild	others	others	44	20.5191	11	1.1	1	4	1	0	0	0	0
mild	mild	others	others	62	23.4375	16	2.7	1	3	1	0	0	0	0
mild	mild	others	others	62	23.4375	15	3.6	1	3	1	1	0	0	0
moderate	others	moderate	others	69	23.833	15	1.8	2	10	1	0	1	0	0
mild	mild	others	others	67	19.2894	11	1.6	12	5	1	0	0	1	0
mild	mild	others	others	57	22.0932	10	2.6	2	5	0	1	0	0	0
mild	mild	others	others	69	26.4721	10	1.2	1	1	0	1	1	0	0
severe	others	others	severe	60	28.8415	18	3.2	12	3	1	1	0	1	0
mild	mild	others	others	49	27.1809	17	1.7	1	5	1	0	0	0	0
mild	mild	others	others	65	27.8876	16	1.8	12	4	1	1	0	1	0
mild	mild	others	others	48	25.6312	17	1.9	1	1	1	0	0	0	0
mild	mild	others	others	63	22.4323	14	1.6	1	3	1	1	1	0	0
severe	others	others	severe	55	28.6726	27	3.9	12	5	1	0	0	1	1
mild	mild	others	others	60	22.5981	14	2.2	1	5	0	0	0	0	0
moderate	others	moderate	others	77	26.6667	11	1.3	24	6	1	0	1	0	0
mild	mild	others	others	43	21.2585	13	2	1	3	0	0	0	0	0
severe	others	others	severe	45	31.1614	24	3.9	14	5	1	0	0	1	1
severe	others	others	severe	45	31.1614	21	4.1	14	5	1	1	0	0	0
severe	others	others	severe	42	24.2587	16	2.4	7	5	0	1	0	0	0
moderate	others	moderate	others	68	29.7442	13	1.7	24	3	0	1	0	0	0
moderate	others	moderate	others	59	22.2656	21	2.6	4	3	1	0	0	0	0
moderate	others	moderate	others	59	22.2656	18	2	4	3	1	1	0	0	0
severe	others	others	severe	46	26.6749	14	2.6	3	3	0	0	0	1	0
moderate	others	moderate	others	46	26.6749	13	1.1	3	2	0	1	0	1	0
mild	mild	others	others	40	20.83	10	1.6	10	5	1	0	0	0	0
mild	mild	others	others	40	20.83	10	3.5	10	5	1	1	0	0	0
mild	mild	others	others	43	24.1633	14	1.4	2	2	0	0	0	0	0
mild	mild	others	others	78	24.3418	14	2.1	12	4	1	0	0	0	0
moderate	others	moderate	others	63	26.0375	18	1.7	4	4	1	0	0	0	0
mild	mild	others	others	44	23.8087	15	2.3	3	1	0	0	0	0	0
mild	mild	others	others	52	19.9481	13	2.8	1	6	1	0	0	0	0
mild	mild	others	others	52	19.9481	13	2.4	1	6	1	0	0	0	0
mild	mild	others	others	50	27.1203	11	2.6	2	2	1	0	0	0	0
moderate	others	moderate	others	72	23.6614	15	4.7	7	3	0	0	0	0	0
mild	mild	others	others	72	23.6614	15	1.8	1	5	0	1	0	0	0
mild	mild	others	others	76	21.6413	9	3	15	3	1	1	0	0	0
mild	mild	others	others	41	29.3524	11	3.5	1	2	0	1	1	0	0
severe	others	others	severe	37	35.7513	22	3	4	5	0	0	0	1	1
severe	others	others	severe	37	35.7513	20	3.9	4	5	0	1	0	1	1
mild	mild	others	others	71	26.7094	12	2.1	2	3	1	1	0	0	0
moderate	others	moderate	others	50	25.2363	12	1.7	1	3	1	0	0	0	0
moderate	others	moderate	others	52	27.6817	17	2.4	5	3	0	0	0	1	0
mild	mild	others	others	57	19.052	12	2.2	12	1	1	0	0	0	0
moderate	others	moderate	others	57	19.052	13	2.5	36	6	1	1	0	0	1
moderate	others	moderate	others	56	21.0077	12	1.4	1	5	0	0	0	0	0
moderate	others	moderate	others	51	23.0469	12	2.6	7	7	1	0	0	0	0
moderate	others	moderate	others	79	24.6548	12	1.9	7	2	1	0	1	0	0
mild	mild	others	others	67	20.2812	14	3.1	8	4	0	0	0	0	0
moderate	others	moderate	others	73	28.251	7	1.9	12	4	1	1	0	0	0
moderate	others	moderate	others	66	18.9036	12	2.2	5	3	1	0	1	0	0
moderate	others	moderate	others	66	18.9036	11	2.2	2	3	1	1	1	0	0
mild	mild	others	others	53	24.0346	13	2.1	0	5	1	0	0	0	0
mild	mild	others	others	58	22.9398	11	2.2	1	3	1	1	0	0	0
mild	mild	others	others	51	22.9481	10	2.4	3	3	1	0	0	0	0
mild	mild	others	others	51	22.9481	13	2.6	1	5	1	1	0	0	0
mild	mild	others	others	53	22.8571	11	1.8	1	3	0	0	0	0	0
moderate	others	moderate	others	53	22.8571	12	1.7	7	4	0	1	0	1	0
severe	others	others	severe	66	22.2656	15	4	5	5	1	0	0	1	1
severe	others	others	severe	66	22.2656	13	3.4	5	5	1	1	0	1	1
mild	mild	others	others	58	21.6713	10	1.2	2	2	0	1	0	0	0
moderate	others	moderate	others	61	25.7117	23	2.5	7	7	0	0	0	1	0
severe	others	others	severe	59	26.3702	14	2.4	10	7	1	1	0	1	0
severe	others	others	severe	60	32.872	21	3.4	15	7	0	0	0	1	1
severe	others	others	severe	60	26.3158	23	3.2	15	7	0	1	0	1	1
mild	mild	others	others	77	24.841	17	2.7	3	2	0	0	1	0	0
mild	mild	others	others	78	22.9591	15	1.8	1	3	0	0	0	0	0
mild	mild	others	others	78	22.9591	12	1.7	1	3	0	1	0	0	0
mild	mild	others	others	71	22.4323	19	3.4	2	5	1	0	0	1	0
moderate	others	moderate	others	71	22.4323	21	2.7	2	8	1	1	0	1	0
mild	mild	others	others	51	20.3954	11	1	3	4	1	0	0	1	0
moderate	others	moderate	others	74	22.4766	12	2.6	2	7	1	0	0	0	1
moderate	others	moderate	others	74	22.4766	20	2.6	2	7	1	1	0	0	1
mild	mild	others	others	70	22.2291	10	1.2	1	3	0	1	0	0	0
severe	others	others	severe	63	23.3844	23	3.8	5	4	0	0	0	1	0
mild	mild	others	others	63	23.3844	11	1.5	2	4	0	1	0	1	0
mild	mild	others	others	56	22.1893	12	2	1	5	1	0	0	1	0
mild	mild	others	others	52	22.8928	13	2.2	6	4	1	0	0	0	0
moderate	others	moderate	others	49	22.9854	12	2.7	12	7	0	1	0	0	0
severe	others	others	severe	62	25.6745	29	4.2	12	5	1	0	0	1	0
moderate	others	moderate	others	37	25.7959	11	1.9	2	5	0	1	0	0	0
mild	mild	others	others	41	22.3081	12	2.3	1	2	1	1	0	0	0
mild	mild	others	others	50	28.3447	13	1.5	2	1	0	0	0	1	0
mild	mild	others	others	50	28.3447	14	1.6	2	1	0	1	0	1	0
severe	others	others	severe	51	19.7055	18	1.1	24	3	1	0	0	1	0
severe	others	others	severe	51	19.7055	19	3.6	24	3	1	1	0	1	0
mild	mild	others	others	59	25.9645	9	2.5	2	7	1	1	0	1	0
mild	mild	others	others	45	18.9619	13	1.6	3	5	1	1	0	0	0
moderate	others	moderate	others	46	23.1111	15	3	6	5	1	1	0	1	0
mild	mild	others	others	68	20.3954	12	1.2	2	5	1	0	0	0	0
moderate	others	moderate	others	54	26.079	11	3.4	3	8	0	1	0	1	1
severe	others	others	severe	52	27.6817	17	1.8	5	7	0	0	0	0	0
moderate	others	moderate	others	49	18.8189	15	2.7	1	5	1	0	0	1	0
mild	mild	others	others	49	18.8189	14	2.7	1	3	1	1	0	1	0
severe	others	others	severe	41	28.7317	16	4.1	3	5	0	0	0	0	1
moderate	others	moderate	others	64	25.2994	14	2.7	3	7	1	0	0	1	0
moderate	others	moderate	others	64	25.2994	17	4.1	3	7	1	1	0	1	0
mild	mild	others	others	39	18.2899	11	1.3	4	3	1	0	0	0	0
moderate	others	moderate	others	48	28.8415	15	2.7	24	5	1	1	0	1	0
mild	mild	others	others	29	39.7924	15	1.6	5	4	0	0	0	1	0
moderate	others	moderate	others	54	25.3906	14	1.9	12	6	1	1	0	1	0
mild	mild	others	others	36	27.7769	14	1.6	1	5	0	0	0	0	0
moderate	others	moderate	others	45	25.9095	16	1.7	3	4	0	0	1	0	0
moderate	others	moderate	others	57	25.4327	15	2.6	4	7	1	0	0	1	0
moderate	others	moderate	others	47	25.0135	14	2.8	2	5	0	1	0	0	0
moderate	others	moderate	others	48	24.0238	12	2.6	5	5	1	1	0	1	0
moderate	others	moderate	others	46	24.968	15	2.1	2	5	0	1	0	0	0
moderate	others	moderate	others	62	29.6665	12	3.1	12	8	1	0	0	1	0
mild	mild	others	others	67	21.2084	15	1	2	2	1	1	0	0	0
severe	others	others	severe	74	23.3091	28	3	18	5	1	0	0	1	0
severe	others	others	severe	74	23.3091	23	1.5	18	5	1	1	0	1	0
mild	mild	others	others	54	32.4557	12	1.4	1	5	1	0	0	0	0
mild	mild	others	others	50	28.2933	12	1.2	12	3	0	1	0	0	0
moderate	others	moderate	others	61	25.5937	15	2.6	13	7	1	0	0	1	0
severe	others	others	severe	61	25.5937	18	3.1	13	8	1	1	0	1	1
severe	others	others	severe	50	28.9979	22	3.9	16	8	0	1	0	1	1
moderate	others	moderate	others	59	23.8751	19	2.3	7	7	1	1	0	0	0
mild	mild	others	others	35	34.4729	11	1.1	1	5	0	1	0	1	0
moderate	others	moderate	others	47	25.8264	14	3.7	3	4	0	1	0	1	0
mild	mild	others	others	44	30.6148	14	2.4	3	3	0	1	0	0	0
mild	mild	others	others	68	22.1453	11	1.4	1	5	0	0	0	1	0
moderate	others	moderate	others	68	22.1453	17	2.3	6	3	0	1	0	0	0
moderate	others	moderate	others	62	22.719	15	1.7	12	4	1	0	0	0	0
moderate	others	moderate	others	62	22.719	23	1.8	12	4	1	1	0	0	0
severe	others	others	severe	60	24.0346	16	3.4	48	5	1	0	0	1	0
severe	others	others	severe	60	24.0346	16	2.2	48	5	1	1	0	1	1
moderate	others	moderate	others	64	21.0828	18	3	5	5	1	0	0	1	0
mild	mild	others	others	64	21.0828	12	1.9	5	2	1	1	0	0	0
mild	mild	others	others	49	21.5645	13	2	10	3	1	0	0	0	0
mild	mild	others	others	49	21.5645	10	1.5	10	3	1	1	0	0	0
mild	mild	others	others	47	23.5304	16	2.3	5	5	1	0	0	0	0
mild	mild	others	others	47	23.5304	20	1.1	5	5	1	1	0	0	0
mild	mild	others	others	55	22.3674	12	1.3	1	4	1	0	0	0	0
mild	mild	others	others	53	22.0317	10	1.9	1	7	1	0	0	0	0
mild	mild	others	others	69	27.5556	13	1.8	7	5	1	0	0	0	0
moderate	others	moderate	others	63	21.7993	13	2.1	1	7	1	0	0	0	0
severe	others	others	severe	55	26.7532	16	2.7	12	5	1	0	0	1	0
severe	others	others	severe	55	26.7532	16	2.7	12	7	1	1	0	1	0
mild	mild	others	others	71	23.2335	11	2.8	7	3	1	0	0	0	0
severe	others	others	severe	57	20.9644	13	2.5	48	7	1	0	1	1	1
severe	others	others	severe	44	21.3599	17	2.9	36	6	1	0	0	1	0
mild	mild	others	others	44	21.3599	13	3.4	12	4	1	1	0	0	0
severe	others	others	severe	54	25.1559	17	1.8	12	8	0	1	0	1	1
mild	mild	others	others	58	23.5294	11	1.9	1	3	0	0	0	0	0
severe	others	others	severe	53	27.1816	15	2.9	3	9	1	0	0	0	1
severe	others	others	severe	53	27.1816	19	2.7	3	6	1	1	0	0	1
mild	mild	others	others	73	27.4714	11	1.3	3	2	1	1	0	0	0
mild	mild	others	others	55	22.3133	15	3.1	5	3	1	0	0	0	0
severe	others	others	severe	65	27.968	14	3.5	60	7	0	1	0	1	1
moderate	others	moderate	others	59	22.4323	11	1.6	6	3	1	1	0	0	0
mild	mild	others	others	54	23.5666	11	2.9	7	3	0	0	0	0	0
mild	mild	others	others	42	25.8478	21	0.21	3	3	1	0	0	0	0
moderate	others	moderate	others	42	25.8478	24	2.4	3	3	1	1	0	0	0
mild	mild	others	others	44	24.7475	11	1.7	3	2	1	1	0	0	0
mild	mild	others	others	57	20.0617	17	2.8	1	3	0	0	0	0	0
mild	mild	others	others	57	20.0617	17	3.9	1	3	0	1	0	0	0
mild	mild	others	others	51	24.5578	16	1.3	7	3	1	0	0	0	0
moderate	others	moderate	others	51	24.5578	17	2.3	7	4	1	1	0	0	0
mild	mild	others	others	54	21.4844	12	1.8	4	3	1	0	0	0	0
mild	mild	others	others	54	21.4844	9	1.7	4	3	1	1	0	0	0
mild	mild	others	others	65	24.1415	9	1	1	5	0	0	0	0	0
mild	mild	others	others	65	28.9461	22	2.8	2	3	1	0	0	1	0
mild	mild	others	others	65	28.9461	20	2.2	2	4	1	0	0	0	0
moderate	others	moderate	others	57	26.1719	12	2.6	1	5	1	1	0	0	0
mild	mild	others	others	67	22.9398	9	0.8	2	2	1	1	0	0	0
severe	others	others	severe	52	28.3737	19	2.1	24	4	0	0	0	1	0
severe	others	others	severe	52	28.3737	16	1.2	24	4	0	1	0	1	0
mild	mild	others	others	59	22.8571	12	2.9	3	5	0	0	0	0	0
moderate	others	moderate	others	57	26.1719	13	2.1	1	5	1	1	0	0	0
severe	others	others	severe	75	23.7387	15	2.1	9	8	0	0	0	1	1
mild	mild	others	others	75	23.7387	11	1.6	2	2	0	1	0	0	0
mild	mild	others	others	59	24.4646	17	2.1	2	4	1	0	0	0	0
mild	mild	others	others	59	24.4646	15	1.6	3	3	1	1	0	0	0
severe	others	others	severe	58	20.8889	20	2.9	36	5	1	0	0	1	0
severe	others	others	severe	58	20.8889	20	2.9	36	5	1	1	0	1	0
moderate	others	moderate	others	54	19.2277	11	2.3	2	6	1	0	1	1	0
moderate	others	moderate	others	54	19.2277	11	2	6	4	1	1	1	0	0
mild	mild	others	others	63	23.3056	19	2.8	5	3	1	0	0	0	0
moderate	others	moderate	others	63	23.3056	20	3.6	5	6	1	1	0	0	0
mild	mild	others	others	59	23.6832	11	2.8	2	2	1	1	0	0	0
mild	mild	others	others	25	24.4352	14	1.8	3	2	1	1	0	0	0
moderate	others	moderate	others	52	26.9896	20	1.9	7	5	0	0	0	1	0
mild	mild	others	others	51	21.4844	12	1.4	6	3	1	0	0	0	0
moderate	others	moderate	others	51	24.1633	19	2.1	3	5	0	0	0	1	1
moderate	others	moderate	others	51	24.1633	16	1.9	3	5	0	1	0	1	1
mild	mild	others	others	62	23.2438	11	2.1	5	2	0	0	0	0	0
mild	mild	others	others	73	25.2994	18	3.2	3	2	1	0	0	0	0
mild	mild	others	others	73	25.2994	18	3.7	3	2	1	1	0	0	0
moderate	others	moderate	others	42	25.2493	10	3.8	8	7	0	1	0	0	1
mild	mild	others	others	65	24.968	17	1.3	1	1	0	1	1	0	0
mild	mild	others	others	50	20.9321	10	2.4	1	3	1	0	0	1	0
severe	others	others	severe	62	24.0346	14	4.1	4	7	1	0	0	1	1
severe	others	others	severe	62	24.0346	15	3.1	3	6	1	1	0	1	0
mild	mild	others	others	44	23.03	9	1.6	24	3	1	0	1	1	0
moderate	others	moderate	others	50	25.4375	18	3.7	1	8	1	0	0	1	0
moderate	others	moderate	others	50	25.4375	16	2.1	1	8	1	1	0	1	0
mild	mild	others	others	52	24.8358	19	1.7	5	3	1	0	0	0	0
severe	others	others	severe	65	25.4028	17	3.6	18	6	0	0	0	1	1
severe	others	others	severe	65	17.7096	20	3	60	8	1	0	0	1	1
moderate	others	moderate	others	65	17.7096	20	4.3	12	4	1	1	0	1	0
mild	mild	others	others	69	24.3496	8	2	12	3	1	0	1	1	0
moderate	others	moderate	others	69	24.3496	9	2.6	12	3	1	1	1	1	0
severe	others	others	severe	56	23.3844	17	3.8	14	4	0	1	1	0	1
mild	mild	others	others	55	25.4327	12	2.2	2	2	0	1	0	0	0
mild	mild	others	others	47	26.0617	21	2.7	2	3	0	0	0	0	0
mild	mild	others	others	60	25.2493	14	2.3	2	7	0	0	0	0	0
mild	mild	others	others	70	23.1911	13	4.3	12	7	1	1	0	1	0
mild	mild	others	others	58	30.854	9	1.3	1	3	0	1	0	0	0
mild	mild	others	others	48	24.7252	15	1.2	2	5	0	0	0	0	0
mild	mild	others	others	72	24.4444	13	1.7	1	4	1	0	0	0	0
mild	mild	others	others	56	23.7118	14	2.3	3	2	0	1	0	0	0
severe	others	others	severe	60	25.1559	14	3.8	48	8	0	0	1	0	1
moderate	others	moderate	others	63	27.3356	10	1.7	12	4	0	0	0	0	1
moderate	others	moderate	others	23	23.9869	16	3.7	24	6	0	0	0	0	0
mild	mild	others	others	23	23.9869	15	3.4	12	4	0	1	0	0	0
mild	mild	others	others	55	20.061	12	1.3	2	3	1	1	0	0	0
moderate	others	moderate	others	50	24.7676	13	2.7	10	5	1	1	0	0	0
moderate	others	moderate	others	47	26.7299	11	1.1	3	3	0	0	0	0	0
moderate	others	moderate	others	47	26.7299	10	1.5	3	3	0	1	0	0	0
mild	mild	others	others	45	22.0932	11	9.5	1	1	0	1	0	0	0
moderate	others	moderate	others	54	29.2101	23	1.9	1	3	1	0	0	0	0
mild	mild	others	others	80	21.4533	11	2.6	36	5	0	0	0	1	0
moderate	others	moderate	others	80	21.4533	16	2.6	36	8	0	1	0	1	1
moderate	others	moderate	others	57	26.6728	15	2.6	1	3	1	0	1	0	0
mild	mild	others	others	57	26.6728	11	2.2	1	3	1	1	1	0	0
mild	mild	others	others	60	24.6548	12	2	2	1	1	0	0	0	0
mild	mild	others	others	60	24.6548	14	2.7	2	1	1	1	0	0	0
severe	others	others	severe	54	23.0112	24	3.6	6	7	1	0	1	1	0
mild	mild	others	others	57	20.3125	8	1.8	4	2	1	0	0	0	0
mild	mild	others	others	61	23.4586	10	1.5	5	3	0	0	0	1	0
moderate	others	moderate	others	53	23.1247	10	1.8	3	4	1	1	0	1	0
moderate	others	moderate	others	72	24.0346	16	3	24	5	1	0	1	1	0
mild	mild	others	others	38	23.4075	14	2.1	12	4	0	0	0	0	0
moderate	others	moderate	others	75	29.7608	17	1.7	12	5	1	1	0	1	0
moderate	others	moderate	others	66	25.4028	17	2.9	4	3	0	1	1	0	1
moderate	others	moderate	others	56	21.2306	18	3	12	6	1	0	1	1	0
severe	others	others	severe	78	22.6757	15	2.8	4	5	0	1	0	1	0
moderate	others	moderate	others	59	24.0882	21	2	24	2	1	0	0	0	0
moderate	others	moderate	others	59	24.0882	21	2.9	24	2	1	1	0	0	0
mild	mild	others	others	58	30.4577	11	2.7	8	5	1	0	1	0	0
mild	mild	others	others	57	23.8367	15	2	5	3	0	1	0	1	0
moderate	others	moderate	others	70	26.8977	13	1.8	24	3	1	1	0	0	0
mild	mild	others	others	48	25.8806	20	3.7	3	3	0	0	0	0	0
mild	mild	others	others	48	25.8806	13	2.7	3	3	0	1	0	0	0
moderate	others	moderate	others	83	18.4911	25	3.4	12	7	1	0	1	1	0
mild	mild	others	others	51	21.5019	16	1.9	8	3	1	1	0	0	0
mild	mild	others	others	54	19.6232	19	1.9	2	1	0	1	0	0	0
severe	others	others	severe	65	28.0864	16	3.6	12	7	0	1	1	1	1
moderate	others	moderate	others	36	24.3911	18	2.7	6	5	0	0	0	0	0
moderate	others	moderate	others	58	21.6441	11	2.2	7	3	1	0	0	0	0
severe	others	others	severe	56	29.903	36	2.6	48	8	1	0	0	1	1
severe	others	others	severe	56	29.903	34	3.4	48	8	1	1	0	1	1
severe	others	others	severe	78	23.4375	14	2.1	12	9	0	0	0	1	1
severe	others	others	severe	78	23.4375	14	1.8	12	9	0	1	0	1	1
mild	mild	others	others	53	25.3444	12	3	1	3	1	1	0	0	0
severe	others	others	severe	55	21.7778	15	4.6	22	8	1	0	0	1	0
severe	others	others	severe	55	21.7778	21	3.3	18	5	1	1	0	1	0
mild	mild	others	others	53	22.8624	11	2.2	12	2	1	1	0	0	0
mild	mild	others	others	62	24.841	15	2	12	3	1	1	0	0	0
mild	mild	others	others	48	24.3418	16	2.7	1	2	1	1	0	0	0
mild	mild	others	others	47	21.3382	9	1.4	4	3	1	1	0	0	0
mild	mild	others	others	61	22.5896	13	1.9	6	2	0	1	0	0	0
mild	mild	others	others	61	26.1719	11	1.7	3	5	1	1	0	0	0
mild	mild	others	others	60	22.3863	11	1.5	4	5	0	0	0	0	0
mild	mild	others	others	53	21.0962	13	0.6	1	1	1	1	0	0	0
moderate	others	moderate	others	47	24.4646	16	2.2	2	5	0	1	0	0	0
moderate	others	moderate	others	60	21.9671	17	2.1	3	5	1	0	0	0	0
moderate	others	moderate	others	58	24.9135	14	2	6	6	0	0	0	0	1
moderate	others	moderate	others	58	24.9135	12	1.9	6	5	0	1	0	0	0
moderate	others	moderate	others	65	24.4646	16	2.3	3	8	0	0	0	1	0
mild	mild	others	others	43	26.8519	12	1.3	2	2	0	0	0	0	0
severe	others	others	severe	61	25.7117	23	2.2	12	7	0	0	0	1	1
severe	others	others	severe	61	25.7117	20	3.3	12	7	0	1	0	1	1
moderate	others	moderate	others	45	25.2801	14	1.8	12	5	0	1	0	0	0
moderate	others	moderate	others	68	25.2826	17	1.5	9	3	0	0	1	0	1
moderate	others	moderate	others	66	33.6728	15	1.9	4	7	1	1	1	1	0
mild	mild	others	others	51	24.8016	11	2.8	2	3	0	0	0	0	0
moderate	others	moderate	others	51	24.8016	13	2.9	5	4	0	1	0	1	1
mild	mild	others	others	87	20.0288	12	1.5	2	2	1	1	0	0	0
mild	mild	others	others	59	25.0593	12	1.3	2	4	0	0	0	0	0
mild	mild	others	others	59	25.0593	10	1.5	2	4	0	1	0	0	0
mild	mild	others	others	61	27.4691	16	2.5	2	5	0	0	0	1	0
severe	others	others	severe	65	19.9792	14	2.9	12	4	1	0	0	0	0
severe	others	others	severe	65	19.9792	12	1.9	12	4	1	1	0	0	0
mild	mild	others	others	53	22.68	18	1.9	2	5	0	0	0	0	0
moderate	others	moderate	others	51	28.7105	14	3.1	6	5	0	0	0	0	0
moderate	others	moderate	others	51	28.7105	15	3.6	6	5	0	1	0	0	0
mild	mild	others	others	63	21.3382	17	2.7	6	2	0	1	0	0	0
moderate	others	moderate	others	69	24.0346	18	3	12	7	1	1	0	1	0
mild	mild	others	others	54	32.4467	12	3.1	1	3	1	0	0	0	0
moderate	others	moderate	others	57	25.4327	16	2.7	4	3	1	0	0	1	0
severe	others	others	severe	83	26.635	25	3.4	60	7	1	0	1	1	1
severe	others	others	severe	83	26.635	28	3.7	60	7	1	1	1	1	1
moderate	others	moderate	others	42	25.3906	25	2.8	24	8	1	0	0	1	0
moderate	others	moderate	others	42	25.3906	23	4.1	24	8	1	1	0	1	0
moderate	others	moderate	others	60	22.8374	12	1.8	6	5	0	1	0	1	0
mild	mild	others	others	27	19.1327	11	1.5	1	2	1	1	0	0	0
mild	mild	others	others	63	25.3906	14	2.8	2	5	1	1	0	0	0
mild	mild	others	others	57	24.0055	13	1.9	2	3	1	0	0	0	0
mild	mild	others	others	57	24.0055	13	1.8	2	3	1	1	0	0	0
mild	mild	others	others	77	24.0344	14	2.5	3	3	1	1	1	0	0
moderate	others	moderate	others	56	23.3844	11	2.6	8	5	1	0	0	1	0
mild	mild	others	others	33	31.8773	12	2.1	3	4	0	0	1	0	0
mild	mild	others	others	54	21.4844	14	2.3	1	4	1	1	0	0	0
mild	mild	others	others	58	19.4734	9	1	2	3	1	0	0	0	0
mild	mild	others	others	59	21.7079	9	1.3	3	2	0	0	0	0	0
mild	mild	others	others	65	27.8876	17	2.1	4	2	1	1	0	0	0
mild	mild	others	others	58	25.9695	12	1.7	4	5	1	0	0	0	0
mild	mild	others	others	58	25.9695	13	2.4	4	5	1	1	0	0	0
mild	mild	others	others	61	23.7118	12	2.9	1	4	0	1	0	0	0
mild	mild	others	others	52	22.8571	14	3.4	2	4	0	1	0	0	0
mild	mild	others	others	65	27.4348	17	3.2	1	1	0	0	0	0	0
mild	mild	others	others	65	27.4348	17	3.2	4	4	0	1	0	0	0
mild	mild	others	others	68	22.3133	16	2.3	24	6	0	0	0	1	0
mild	mild	others	others	68	22.3133	14	1.5	24	6	0	1	0	1	0
moderate	others	moderate	others	53	21.8776	17	2.8	2	4	0	0	0	0	0
mild	mild	others	others	50	21.4692	13	1.6	1	2	0	1	0	0	0
mild	mild	others	others	58	21.3039	12	1.5	6	3	0	1	0	0	0
moderate	others	moderate	others	28	22.2041	13	2	2	4	0	1	0	0	0
moderate	others	moderate	others	46	22.1453	16	1.9	4	3	1	1	1	0	0
moderate	others	moderate	others	57	24.1415	21	1.8	2	5	1	1	0	0	0
mild	mild	others	others	59	26.556	12	1.9	3	2	0	0	0	0	0
mild	mild	others	others	63	23.5078	13	1.5	1	3	1	0	0	0	0
mild	mild	others	others	63	23.5078	15	3.1	1	1	1	1	0	0	0
mild	mild	others	others	64	28.6851	12	2	2	2	0	1	0	0	0
mild	mild	others	others	61	25.4694	18	2.1	7	4	0	0	1	1	0
moderate	others	moderate	others	57	27.4717	18	2	3	5	0	0	0	0	0
mild	mild	others	others	60	22.4913	16	1.8	24	5	0	0	0	1	0
mild	mild	others	others	64	25.9701	11	1.5	5	3	1	0	0	0	0
severe	others	others	severe	78	24	23	3.1	16	7	1	0	0	1	1
mild	mild	others	others	55	27.4406	13	1.8	3	5	0	0	0	0	0
mild	mild	others	others	55	27.4406	15	2	3	5	0	1	0	0	0
mild	mild	others	others	48	25.4581	14	1.9	3	3	0	0	0	0	0
moderate	others	moderate	others	52	25.6312	14	2.2	8	7	1	1	0	1	0
mild	mild	others	others	68	21.5451	11	1.9	12	5	0	0	0	1	0
mild	mild	others	others	68	21.5451	14	1.6	12	5	0	1	0	1	0
severe	others	others	severe	46	27.6601	17	2.8	31	7	1	1	1	1	1
mild	mild	others	others	62	18.3655	11	1.5	1	3	0	0	1	0	0
mild	mild	others	others	61	23.5556	12	1.5	3	2	1	0	0	0	0
moderate	others	moderate	others	61	23.5556	17	2.5	12	7	1	1	0	1	0
severe	others	others	severe	44	28.1337	17	3.8	12	7	1	0	0	1	1
severe	others	others	severe	44	28.1337	19	3.7	12	7	1	1	0	1	1
severe	others	others	severe	40	28.3039	27	5.9	24	8	1	0	1	1	1
moderate	others	moderate	others	42	24.093	17	2.2	12	5	0	0	0	1	0
severe	others	others	severe	64	24	16	3.6	12	6	1	0	0	1	1
mild	mild	others	others	42	24.093	13	1.9	5	4	0	1	0	1	0
moderate	others	moderate	others	57	24.5351	11	2.9	2	5	0	1	0	1	0
moderate	others	moderate	others	51	24.093	16	2.4	13	3	0	1	0	0	0
mild	mild	others	others	59	21.875	12	3.1	12	4	1	0	0	1	0
mild	mild	others	others	57	26.5338	16	1.2	3	1	0	1	0	0	0
mild	mild	others	others	62	26.1224	11	1.6	2	1	0	0	0	0	0
mild	mild	others	others	64	17.9282	15	3	3	3	0	0	0	1	0
mild	mild	others	others	60	24.7768	10	1.2	1	4	1	0	0	0	0
moderate	others	moderate	others	60	22.6409	12	3.5	6	4	1	0	1	0	0
mild	mild	others	others	48	23.4075	10	1.3	7	3	0	0	0	0	0
mild	mild	others	others	54	24.5578	10	1.9	10	4	1	0	0	1	0
mild	mild	others	others	54	24.5578	10	3	3	3	1	1	0	0	0
moderate	others	moderate	others	52	19.5965	18	3.4	36	6	1	0	0	1	0
mild	mild	others	others	52	19.5965	18	3.2	5	4	1	1	0	1	0
moderate	others	moderate	others	67	26.0375	12	0.9	7	6	1	1	0	1	0
mild	mild	others	others	69	23.8281	14	2.6	3	4	0	0	0	0	0
mild	mild	others	others	84	22.9481	13	1.8	5	5	0	0	0	0	0
severe	others	others	severe	64	24	20	3.5	12	6	1	1	0	1	1
mild	mild	others	others	80	27.8159	11	1	7	4	0	0	0	0	0
mild	mild	others	others	80	27.8159	13	1.6	7	3	0	1	0	0	0
moderate	others	moderate	others	57	23.255	13	4.1	6	6	0	0	0	1	0
mild	mild	others	others	58	22.5215	15	1.5	3	2	1	1	0	0	0
mild	mild	others	others	54	21.6041	13	2.2	3	3	1	1	0	1	0
mild	mild	others	others	62	29.3524	15	2.6	2	6	0	0	1	1	0
moderate	others	moderate	others	56	27.3982	13	3	12	5	0	0	0	1	0
moderate	others	moderate	others	56	27.3982	13	2.2	12	5	0	1	0	1	0
mild	mild	others	others	54	20.8117	12	2.2	2	3	1	1	1	0	0
severe	others	others	severe	51	30.4438	16	3.7	28	7	1	0	0	1	1
severe	others	others	severe	51	30.4438	16	3.4	28	8	1	1	0	1	1
severe	others	others	severe	47	38.4243	18	5.2	5	7	0	1	1	1	0
mild	mild	others	others	48	21.8871	13	1.5	2	1	0	1	0	0	0
mild	mild	others	others	65	21.0938	13	1.8	3	4	1	0	0	1	0
moderate	others	moderate	others	61	27.102	17	2.3	2	5	0	0	1	1	0
moderate	others	moderate	others	73	25.8876	15	4.1	6	6	1	1	0	1	0
mild	mild	others	others	59	24.2188	15	2.4	1	3	1	1	1	1	0
mild	mild	others	others	68	24.5675	23	3.1	24	4	0	1	0	0	0
mild	mild	others	others	56	22.6409	26	1.8	6	4	1	0	0	0	0
mild	mild	others	others	68	22.5306	11	1.4	2	3	0	1	0	0	0
mild	mild	others	others	59	23.634	14	2.1	2	6	1	0	0	1	0
mild	mild	others	others	45	24.3025	21	1.1	1	4	0	1	0	0	0
moderate	others	moderate	others	78	23.8087	21	1.8	36	6	0	0	0	1	0
moderate	others	moderate	others	78	23.8087	20	1.5	36	6	0	1	0	1	0
mild	mild	others	others	41	26.9896	18	3.7	3	3	0	0	0	1	0
mild	mild	others	others	73	21.7193	18	1.8	1	4	1	0	0	0	0
severe	others	others	severe	70	30.102	14	2.7	36	5	1	0	0	1	0
mild	mild	others	others	64	28.8044	14	2	6	4	1	0	0	1	0
mild	mild	others	others	64	28.8044	11	1.5	6	4	1	1	0	1	0
mild	mild	others	others	53	21.7778	15	1.3	1	2	1	0	0	1	0
severe	others	others	severe	75	24.539	23	1.9	36	7	0	1	0	1	1
moderate	others	moderate	others	71	28.1337	11	3.1	11	5	1	1	0	1	1
mild	mild	others	others	57	22.3435	16	1.2	3	2	0	0	0	0	0
severe	others	others	severe	66	20.8611	11	1.3	2	7	0	1	0	1	1
mild	mild	others	others	66	23.4224	14	4.1	3	6	1	0	0	1	0
moderate	others	moderate	others	58	22.0317	20	2.3	12	3	1	1	0	0	0
mild	mild	others	others	61	21.2245	12	2	7	6	0	0	0	1	0
mild	mild	others	others	51	20.83	15	0.9	1	4	1	1	0	0	0
mild	mild	others	others	55	28.0557	13	1.3	2	4	0	0	0	1	0
mild	mild	others	others	42	22.8571	24	4.3	5	5	0	0	0	0	0
severe	others	others	severe	61	25.6055	23	1.5	14	6	0	0	0	0	1
mild	mild	others	others	58	26.5338	16	1.7	12	4	0	1	0	1	0
mild	mild	others	others	24	21.9713	11	0.9	4	5	0	0	0	0	0
mild	mild	others	others	63	23.8895	13	2.1	2	1	0	1	0	0	0
mild	mild	others	others	47	21.9289	14	2.5	10	4	1	0	0	0	0
mild	mild	others	others	56	21.3675	7	4.6	4	6	1	0	0	1	0
moderate	others	moderate	others	57	28.3531	21	5.3	12	6	1	1	0	1	0
severe	others	others	severe	59	24.6548	16	3.7	12	4	1	1	0	1	1
severe	others	others	severe	65	23.7118	20	4.89	24	5	0	0	1	0	1
mild	mild	others	others	58	19.6283	22	1.7	1	4	1	0	0	1	0
moderate	others	moderate	others	41	25.6801	18	1.7	6	6	0	1	0	1	0
severe	others	others	severe	63	26.1286	18	4.2	36	5	0	1	0	1	1
mild	mild	others	others	51	21.9671	10	4.9	4	2	0	1	0	0	0
mild	mild	others	others	53	23.2335	10.6	2.2	36	4	1	0	0	1	0
mild	mild	others	others	61	27.0416	20	1.9	6	6	0	1	0	1	1
mild	mild	others	others	42	19.8347	16	3.7	5	5	1	0	0	0	0
mild	mild	others	others	42	19.8347	16	2.7	5	5	1	0	0	0	0
severe	others	others	severe	67	21.4573	16	3.7	12	7	1	0	0	1	1
mild	mild	others	others	49	24.974	19	3.3	24	4	1	1	0	0	0
mild	mild	others	others	47	21.6206	19	1.1	1	3	1	1	0	1	0
mild	mild	others	others	54	23.4375	16	2	10	4	1	0	0	1	0
moderate	others	moderate	others	54	23.4375	16	2	10	8	1	1	0	1	1
mild	mild	others	others	28	22.7732	12	2.5	3	5	1	1	0	1	0
moderate	others	moderate	others	67	27.2817	14	2.6	5	4	0	1	0	1	0
mild	mild	others	others	44	21.3382	13	2.9	3	4	1	1	0	1	0
mild	mild	others	others	81	26.9896	23	2.6	2	4	0	0	0	1	0
mild	mild	others	others	81	26.9896	20	3.3	2	4	0	1	0	1	0
severe	others	others	severe	54	26.8352	16	2.6	36	6	1	0	0	1	1
moderate	others	moderate	others	40	33.2479	16	1.6	12	5	1	1	0	1	1
mild	mild	others	others	54	19.8141	19	1.5	24	4	1	0	0	0	0
mild	mild	others	others	61	24.1415	10	1.7	2	2	1	0	0	0	0
mild	mild	others	others	61	20.3244	11	1.9	4	4	1	0	0	1	0
mild	mild	others	others	61	20.3244	11	1.1	4	4	1	1	0	1	0
mild	mild	others	others	52	28.3447	17	1.2	10	2	0	0	0	0	0
severe	others	others	severe	52	28.3447	20	3.4	10	6	0	1	0	0	0
mild	mild	others	others	61	25.5102	16	3.1	6	1	0	0	1	0	0
mild	mild	others	others	42	26.9598	16	3.6	3	3	0	1	0	0	0
mild	mild	others	others	49	23.0112	14	1.2	4	7	1	0	0	1	0
severe	others	others	severe	59	21.6311	21	1.8	38	5	1	1	1	1	1
moderate	others	moderate	others	67	24.0238	11	2	30	3	0	0	0	1	0
mild	mild	others	others	66	28.7268	11	1.5	3	4	0	1	0	0	0
moderate	others	moderate	others	58	22.0932	14	2.9	5	3	0	1	0	0	1
mild	mild	others	others	43	22.7694	14	1.9	6	3	1	1	0	0	0
severe	others	others	severe	65	32.872	31	3.1	12	8	0	1	0	1	1
mild	mild	others	others	63	26.8923	9	2.1	5	3	1	0	0	0	0
mild	mild	others	others	67	22.1003	12	2.6	3	5	1	1	0	0	0
mild	mild	others	others	60	28.2284	13	1.2	3	2	1	0	1	0	0
mild	mild	others	others	60	28.2284	19	2.3	3	2	1	1	1	0	0
mild	mild	others	others	36	42.5981	11	1.2	3	5	1	0	0	0	0
mild	mild	others	others	36	42.5981	12	1.5	3	5	1	1	0	0	0
moderate	others	moderate	others	60	28.1969	15	3.4	36	6	1	0	1	1	0
mild	mild	others	others	58	21.6128	13	1.2	2	3	0	0	0	0	0
mild	mild	others	others	72	23.6244	12	1.8	3	4	1	0	0	0	0
mild	mild	others	others	56	25.3906	16	2.2	5	5	1	0	0	0	0
mild	mild	others	others	56	25.3906	15	2.3	5	5	1	1	0	0	0
moderate	others	moderate	others	78	23.1834	15	3.3	5	7	0	0	0	1	0
mild	mild	others	others	64	25.1039	16	3.3	6	3	1	1	0	0	0
moderate	others	moderate	others	56	21.0517	16	3.7	6	5	1	0	0	1	0
mild	mild	others	others	63	30.4705	14	2	3	3	0	0	0	1	0
mild	mild	others	others	63	30.4705	14	2.3	3	3	0	1	0	1	0
mild	mild	others	others	61	22.7204	14	1.4	12	5	0	0	0	0	0
mild	mild	others	others	64	22.6474	16	2.1	1	5	0	0	1	0	0
moderate	others	moderate	others	62	22.2656	13	3.2	4	8	0	1	0	1	0
moderate	others	moderate	others	51	28.9811	18	1.8	15	6	1	1	0	1	1
moderate	others	moderate	others	58	20.1733	14	2.6	7	7	1	0	0	1	0
moderate	others	moderate	others	58	20.1733	15	2.1	7	7	1	1	0	1	0
severe	others	others	severe	46	24.0344	23	4.1	24	8	1	0	0	1	1
mild	mild	others	others	46	24.0344	14	2.2	2	2	1	1	0	0	0
moderate	others	moderate	others	50	23.1206	19	3.1	3	5	0	1	1	0	1
severe	others	others	severe	56	25.2092	24	2.3	20	7	0	1	0	1	1
mild	mild	others	others	46	25.2595	14	2.3	10	3	0	0	0	0	0
mild	mild	others	others	62	23.9188	13	1.8	5	3	1	1	0	0	0
mild	mild	others	others	58	25.5588	8	1.1	3	2	1	0	0	1	0
moderate	others	moderate	others	58	25.5588	10	2.2	6	5	1	1	0	1	0
severe	others	others	severe	37	18.8189	18	3.4	32	7	1	0	0	1	1
mild	mild	others	others	57	23.0469	16	2.2	11	6	1	1	0	0	0
mild	mild	others	others	69	32.4557	11	1.7	6	3	1	1	0	0	0
moderate	others	moderate	others	51	28.9811	18	2.3	15	6	1	1	0	1	0
mild	mild	others	others	64	23.3355	13	2.1	30	5	1	0	0	1	0
moderate	others	moderate	others	64	23.3355	15	2.1	30	5	1	1	0	1	0
moderate	others	moderate	others	59	25.711	20	3.9	24	6	0	0	1	1	0
moderate	others	moderate	others	59	25.711	24	3.6	24	8	0	1	1	1	1
moderate	others	moderate	others	75	24.3824	15	2.5	2	5	0	0	0	0	0
mild	mild	others	others	44	25.3515	13	2.8	1	5	0	0	0	0	0
moderate	others	moderate	others	63	30.116	17	1.2	6	3	1	1	1	1	0
mild	mild	others	others	70	21.7993	12	2.1	11	3	0	1	1	0	0
mild	mild	others	others	45	22.9854	12	2.6	3	5	1	0	0	0	0
moderate	others	moderate	others	48	24.4898	15	3.8	8	7	0	0	0	1	0
mild	mild	others	others	50	21.3039	11	1.7	1	2	1	1	0	0	0
severe	others	others	severe	48	22.2222	19	3.2	12	8	1	0	0	1	1
severe	others	others	severe	58	30.1194	20	3.1	22	7	0	0	1	1	1
moderate	others	moderate	others	72	24.4898	18	2.8	4	5	0	0	0	1	0
mild	mild	others	others	57	24.4898	13	2	5	1	0	1	0	0	0
mild	mild	others	others	60	21.0938	14	1.9	3	3	1	0	0	0	0
mild	mild	others	others	60	21.0938	13	1.8	3	2	1	1	0	0	0
moderate	others	moderate	others	80	18.424	16	2.2	6	5	0	0	1	1	0
moderate	others	moderate	others	49	19.0039	16	2.8	12	5	1	0	0	1	0
mild	mild	others	others	58	27.9421	11	1.7	4	3	1	0	0	0	0
moderate	others	moderate	others	35	24.7721	17	1.8	8	5	0	0	0	1	0
moderate	others	moderate	others	63	23.8367	17	2	8	3	0	0	0	1	0
moderate	others	moderate	others	63	23.8367	17	2.6	8	3	0	1	0	1	0
severe	others	others	severe	59	22.3863	25	2.5	8	8	0	1	0	1	1
mild	mild	others	others	46	23.3887	18	3.7	5	4	0	0	0	0	0
mild	mild	others	others	46	25.8065	13	2.3	1	2	1	1	0	0	0
mild	mild	others	others	55	23.9361	15	1.8	6	3	1	0	0	1	0
mild	mild	others	others	55	23.9361	13	1.7	6	3	1	1	0	1	0
mild	mild	others	others	46	22.921	9	1.2	3	2	0	1	1	0	0
severe	others	others	severe	79	23.4221	11	3.7	24	5	1	1	0	1	1
severe	others	others	severe	53	22.6003	22	3.1	13	8	1	1	0	1	0
moderate	others	moderate	others	76	24.2188	17	2.5	12	6	1	1	0	1	0
moderate	others	moderate	others	37	24.8358	22	2.7	12	3	1	0	0	1	0
mild	mild	others	others	60	21.9899	9	2.5	1	2	1	1	0	0	0
moderate	others	moderate	others	82	27.5482	20	2.2	12	5	0	0	0	0	0
severe	others	others	severe	82	27.5482	29	2.2	30	9	0	1	0	1	1
moderate	others	moderate	others	62	23.8054	18	2.5	10	4	1	1	0	1	0
mild	mild	others	others	60	19.5312	11	1.5	2	2	1	0	0	0	0
mild	mild	others	others	77	28	12	1.4	1	3	1	1	0	0	0
moderate	others	moderate	others	58	27.31	10	1.4	6	4	0	1	0	0	0
mild	mild	others	others	57	22.8329	9	1.3	1	2	1	1	0	0	0
mild	mild	others	others	50	26.5643	10	1.8	3	1	1	0	0	0	0
mild	mild	others	others	62	29.685	14	2	12	4	0	0	0	0	0
mild	mild	others	others	62	29.685	12	2	12	3	0	1	0	0	0
mild	mild	others	others	44	31.6456	10	1.6	5	2	1	0	0	0	0
mild	mild	others	others	44	31.6456	10	1.9	5	2	1	1	0	0	0
mild	mild	others	others	81	25.1096	9	2	1	2	1	1	1	0	0
severe	others	others	severe	38	31.0204	22	2.7	3	7	0	1	0	0	1
severe	others	others	severe	57	28.3039	24	2.5	6	8	1	0	0	1	1
mild	mild	others	others	62	27.3438	13	2.1	1	4	0	1	0	0	0
moderate	others	moderate	others	70	26.5731	17	2.1	10	5	0	0	1	1	0
moderate	others	moderate	others	70	26.5731	17	2	10	5	0	1	1	1	0
severe	others	others	severe	59	20.202	28	3.1	60	10	0	0	0	1	1
moderate	others	moderate	others	59	20.202	20	3	24	8	0	1	0	1	0
moderate	others	moderate	others	75	25.3906	18	2	3	5	1	0	0	0	0
moderate	others	moderate	others	79	24.6097	17	2.1	7	4	0	1	0	0	0
moderate	others	moderate	others	52	21.3068	17	2.9	4	3	0	0	1	1	0
mild	mild	others	others	62	26.5021	10	1.2	6	3	1	1	0	0	0
moderate	others	moderate	others	56	24.9896	16	2.8	24	5	1	0	0	1	0
moderate	others	moderate	others	56	24.9896	17	2.2	24	5	1	1	0	1	0
mild	mild	others	others	69	23.2438	10	1.3	1	2	0	0	0	0	0
mild	mild	others	others	69	23.2438	9	1.2	1	2	0	1	0	0	0
moderate	others	moderate	others	68	25.6837	18	2.4	10	6	1	0	0	1	0
mild	mild	others	others	68	25.6837	11	2.5	3	3	1	1	0	0	0
severe	others	others	severe	41	27.268	25	3.1	12	7	1	1	0	1	1
mild	mild	others	others	55	21.9899	10	1.3	1	3	1	1	0	0	0
mild	mild	others	others	54	27.993	9	2.1	2	2	1	0	1	0	0
mild	mild	others	others	54	27.993	13	1.9	2	2	1	1	1	0	0
moderate	others	moderate	others	50	20.8086	18	2.7	3	1	0	1	0	0	0
mild	mild	others	others	60	20.5714	10	1.4	1	3	0	1	0	0	0
mild	mild	others	others	56	19.487	15	2.1	5	3	0	1	0	0	0
severe	others	others	severe	63	19.736	24	2.9	24	8	1	1	1	1	1
moderate	others	moderate	others	50	29.3776	16	2.6	24	5	0	0	0	1	0
mild	mild	others	others	60	24.2215	13	2.3	10	3	0	0	0	0	0
mild	mild	others	others	37	19.6283	10	1.5	3	3	1	0	0	0	0
mild	mild	others	others	76	24.2123	15	2.8	5	5	0	0	0	0	0
mild	mild	others	others	57	26.8406	15	3.1	2	1	0	0	0	0	0
mild	mild	others	others	57	26.8406	13	3.8	5	3	0	1	0	0	0
moderate	others	moderate	others	55	24.4898	15	1.9	24	5	0	1	0	1	0
moderate	others	moderate	others	69	26.5731	17	2.7	4	7	0	0	1	1	0
mild	mild	others	others	69	26.5731	14	2.9	3	3	0	1	1	0	0
moderate	others	moderate	others	38	23.1481	13	1.5	15	5	0	1	0	1	0
moderate	others	moderate	others	57	20.9573	14	2.1	6	5	0	1	0	0	0
mild	mild	others	others	60	22.0604	11	1.9	2	1	1	1	0	0	0
severe	others	others	severe	60	27.0993	18	2	6	9	0	0	1	1	1
severe	others	others	severe	62	26.6667	19	1	50	8	1	0	1	1	1
moderate	others	moderate	others	81	22.0604	18	1.7	3	5	1	0	0	1	0
mild	mild	others	others	41	30.1038	13	2.4	12	3	1	0	0	0	0
mild	mild	others	others	55	23.1111	10	2.6	3	1	1	0	0	0	0
mild	mild	others	others	56	23.6128	13	2.5	2	3	1	0	0	0	0
mild	mild	others	others	72	21.3382	10	1.4	3	1	1	1	0	0	0
moderate	others	moderate	others	52	24.3496	14	2.1	3	3	1	0	0	0	0
severe	others	others	severe	42	28.4055	25	2.5	5	7	0	1	0	1	1
moderate	others	moderate	others	56	26.3958	14	2.7	6	5	0	0	0	1	0
mild	mild	others	others	50	21.2585	10	1.4	2	1	1	0	0	0	0
mild	mild	others	others	76	30.2222	10	0.8	8	3	1	0	1	0	0
mild	mild	others	others	61	23.0518	9	1.6	3	1	1	0	0	0	0
moderate	others	moderate	others	61	23.0518	16	1.8	3	5	1	1	0	0	0
moderate	others	moderate	others	75	20	16	1.5	6	6	1	0	1	1	0
mild	mild	others	others	56	18.0802	11	3.5	1	3	1	1	0	0	0
mild	mild	others	others	41	23.03	8	1.1	2	3	0	1	0	0	0
moderate	others	moderate	others	62	26.3702	15	1.4	2	7	1	0	1	1	0
mild	mild	others	others	68	23.6614	12	2.3	3	2	0	1	0	0	0
mild	mild	others	others	67	26.6193	17	2.8	1	3	0	0	1	0	0
moderate	others	moderate	others	53	19.0677	14	2.8	7	6	1	0	0	1	0
mild	mild	others	others	53	19.0677	9	2.7	7	3	1	1	0	0	0
mild	mild	others	others	19	19.8839	15	2.9	2	3	0	0	0	0	0
severe	others	others	severe	19	19.8839	24	2.3	12	8	0	1	0	1	1
mild	mild	others	others	62	20.5457	10	1	5	3	1	0	0	1	0
mild	mild	others	others	62	20.5457	14	1	5	3	1	1	0	1	0
severe	others	others	severe	61	24.1288	30	2.4	24	8	1	1	1	1	1
mild	mild	others	others	59	26.3465	14	2.5	2	3	0	0	0	1	0
mild	mild	others	others	51	26.1286	12	2.3	3	2	0	0	1	0	0
mild	mild	others	others	41	23.2434	11	2	2	2	1	0	0	0	0
mild	mild	others	others	38	19.8141	13	2.7	3	3	1	0	0	0	0
mild	mild	others	others	47	26.9896	11	2.5	5	2	1	0	0	0	0
mild	mild	others	others	41	22.6003	12	1.9	5	3	1	1	0	0	0
moderate	others	moderate	others	61	29.865	15	2	6	5	1	1	0	1	0
severe	others	others	severe	69	29.4321	28	2.5	20	7	1	1	0	1	1
mild	mild	others	others	60	28.0277	13	2	3	3	0	0	0	0	0
moderate	others	moderate	others	60	28.0277	16	2.5	10	6	0	1	0	1	0
severe	others	others	severe	49	26.5118	26	3.5	8	10	0	1	1	1	1
moderate	others	moderate	others	65	24.6755	18	1.2	6	5	0	0	0	0	0
moderate	others	moderate	others	65	24.6755	19	1.4	6	5	0	1	0	0	0
severe	others	others	severe	38	21.1389	25	3.1	12	8	0	0	0	1	1
severe	others	others	severe	38	21.1389	20	3	12	7	0	1	0	1	1
mild	mild	others	others	67	28.0618	14	2	4	4	1	0	0	0	0
moderate	others	moderate	others	51	24.0346	15	2.1	5	4	1	0	0	1	0
moderate	others	moderate	others	51	24.0346	15	2.3	36	6	1	1	0	1	0
severe	others	others	severe	69	27.9904	20	2.1	12	7	0	0	0	1	1
severe	others	others	severe	48	27.4077	22	2.5	24	7	1	0	0	1	1
severe	others	others	severe	48	27.4077	21	2.8	24	7	1	1	0	1	1
severe	others	others	severe	75	29.6173	30	4.1	24	9	1	0	0	1	1
moderate	others	moderate	others	47	19.1001	17	1.9	12	4	1	0	0	1	0
moderate	others	moderate	others	47	19.1001	16	1.9	12	4	1	1	0	1	0
mild	mild	others	others	60	23.1247	12	1.5	3	2	1	0	0	0	0
moderate	others	moderate	others	60	23.1247	15	1.8	6	4	1	1	0	0	0
moderate	others	moderate	others	72	27.9904	14	3.9	3	6	0	0	0	0	0
severe	others	others	severe	56	23.5304	27	3.9	6	7	1	0	1	1	0
mild	mild	others	others	65	23.03	10	1.5	5	1	0	0	0	0	0
severe	others	others	severe	37	27.0416	23	2.4	12	9	0	0	0	1	1
moderate	others	moderate	others	37	27.0416	18	2.1	12	6	0	1	0	1	1
mild	mild	others	others	39	20.83	12	1.3	1	3	1	0	0	1	0
mild	mild	others	others	61	18.2868	9	2.7	6	3	0	0	0	1	0
severe	others	others	severe	64	26.6667	19	2.4	12	5	1	0	0	1	1
moderate	others	moderate	others	74	28.0404	21	3.9	5	4	1	1	0	1	0
severe	others	others	severe	71	29.2421	21	4.8	24	6	0	0	1	1	1
moderate	others	moderate	others	71	29.2421	14	3.6	24	6	0	1	1	1	0
mild	mild	others	others	61	29.0657	18	5.2	3	5	0	0	0	0	0
mild	mild	others	others	60	22.1893	11	1.8	2	3	1	1	0	0	0
severe	others	others	severe	49	24.1965	16	3.1	8	5	1	0	0	1	1
mild	mild	others	others	41	23.8087	12	1.7	4	4	0	0	0	0	0
mild	mild	others	others	67	26.986	11	3.9	8	3	1	1	0	0	0
mild	mild	others	others	47	26.9896	20	2.8	1	6	1	0	0	0	0
